# Supplementary material for: Impacts of Urban Green on Cardiovascular and Cerebrovascular Diseases—A Systematic Review and Meta-Analysis
Source: Int J Environ Res Public Health. 2023 May 26;20(11):5966. doi: 10.3390/ijerph20115966 (PMC10253108; doi:10.3390/ijerph20115966)
Supplement: Supplementary file 1 [file ijerph-20-05966-s001.zip]

Archive with 1 entries (1 files):
- ijerph-2425378-supplementary.pdf
